# Supplementary material for: Mechanical Thrombectomy With and Without Intravenous Tissue Plasminogen Activator for Acute Ischemic Stroke: A Systematic Review and Meta-Analysis Using Nested Knowledge
Source: Front Neurol. 2021 Dec 17;12:759759. doi: 10.3389/fneur.2021.759759 (PMC8719452; doi:10.3389/fneur.2021.759759)
Supplement: Supplementary Table 1 — Risk of bias assessment per the Scottish Intercollegiate Guideines Network for the four studies included in this meta-analysis. [file Table_1.XLSX]

## Sheet: Controlled clinical trials
Author (year)	Link	SECTION 1 – INTERNAL VALIDITY										SECTION 2: OVERALL ASSESSMENT OF THE STUDY
		The study addresses an appropriate and clearly focused question.	The assignment of subjects to treatment groups is randomised.	An adequate concealment method is used.	The design keeps subjects and investigators ‘blind’ about treatment allocation.	The treatment and control groups are similar at the start of the trial.	The only difference between groups is the treatment under investigation.	All relevant outcomes are measured in a standard, valid and reliable way.	What percentage of the individuals or clusters recruited into each treatment arm of the study dropped out before the study was completed?	All the subjects are analysed in the groups to which they were allocated (often referred to as intention to treat analysis).	Where the study is carried out at more than one site, results are comparable for all sites.	How well was the study done to minimise bias?	If coded as +, or - what is the likely direction in which bias might affect the study results?	Taking into account clinical considerations, your evaluation of the methodology used, and the statistical power of the study, are you certain that the overall effect is due to the study intervention?	Are the results of this study directly applicable to the patient group targeted by this guideline?	Summarise the authors’ conclusions. Add any comments on your own assessment of the study, and the extent to which it answers your question and mention any areas of uncertainty raised above	Level of evidence
Yang et al. (2020)	https://www.nejm.org/doi/10.1056/NEJMoa2001123?url_ver=Z39.88-2003&rfr_id=ori:rid:crossref.org&rfr_dat=cr_pub%20%200pubmed	Well covered (Yes)	Well covered (Yes)	Well covered (Yes)	Not addressed (no) - open-label trial	Well covered (Yes)	Well covered (Yes)	Well covered (Yes)	EVT alone: 0.3% (1/327); EVT + IVT: 0.3% (1/329)	Well covered (Yes)	Not addressed (no)	High quality (++)	Neither favors test treatment nor reference treatment	No (low power)	Directly applicable	Compared to EVT+IVT, EVT alone was noninferior with regard to functional outcome.The design is limited due to its open-label nature (albeit necessarily open-label), no adjustment for center-specific effects, and the noninferiority margin was relatively wide (within a 20% margin of confidence)	1++
Treurniet et al. (2021)	https://www.morressier.com/article/mr-cleanno-iv-intravenous-treatment-followed-endovascular-treatment-versus-direct-endovascular-treatment-acute-ischemic-stroke-caused-proximal-intracranial-occlusion/5aeac941521e300021137fd4	Well covered (Yes)	Well covered (Yes)	Well covered (Yes)	Not addressed (no) - open-label trial	Well covered (Yes)	Poorly addressed: not available in full-text, peer-reviewed journal (difficult to determine)	Well covered (Yes)	Not reported	Not reported	Not reported	Low quality (-)	Favors EVT+IVT	No (low power and high risk of bias)	Directly applicable	Compared to EVT+IVT, EVT alone did not demonstrate noninferiority (due to lack of evidence/low power, not considered inferior). The design is limited due to its open-label nature (albeit necessarily open-label) and is considered low quality primarily because it is not published in a peer-reviewed journal and there is a lack of information on method adherence, results, and conclusions	1-
Zi et al. (2021)	https://jamanetwork.com/journals/jama/article-abstract/2775279	Well covered (Yes)	Well covered (Yes)	Well covered (Yes)	Not addressed (no) - open-label trial	Well covered (Yes)	Well covered (Yes)	Well covered (Yes)	EVT alone: 0.9% (1/117); EVT + IVT: 0% (0/118)	Well covered (Yes)	Well covered (Yes): rigorous selection of sites and criteria for number of patients/procedures by site and sensitivity analyses were per-formed to assess site effects (no indication of site effects)	High quality (++)	Neither favors test treatment nor reference treatment	No (low power)	Directly applicable	Compared to EVT+IVT, EVT alone was noninferior with regard to functional outcome.The non-inferiority mar-gin used in this trial was not selected using the minimal clinically important difference or fixed margin methods; non-inferiority margin of 10% is wide, which may lead to concerns about the robustness of study results. The design is limited due to low power and open-label design (albeit neces…	1++
Suzuki et al. (2021)	https://jamanetwork.com/journals/jama/article-abstract/2775278	Well covered (Yes)	Well covered (Yes)	Well covered (Yes)	Not addressed (no) - open-label trial	Well covered (Yes)	Well covered (Yes)	Well covered (Yes)	EVT alone: 0%; EVT + IVT: 0%	Well covered (Yes)	Well covered (Yes): rigorous selection of sites and criteria for number of patients/procedures by site and mixed-effects analyses with site modeled as random was performed to assess site effects (no indication of site effects)	High quality (++)	Neither favors test treatment nor reference treatment	No (low power)	Directly applicable	Compared to EVT+IVT, EVT alone did not demonstrate noninferiority (due to lack of evidence/low power, not considered inferior). However, the wide confidence intervals around the effect estimate also did not allow a conclusion of inferiority. The design is limited due low power and open-label design (albeit necessarily open-label)	1++
